# Supplementary material for: The dual role of rivers in facilitating or hindering movements of the false heath fritillary butterfly
Source: Mov Ecol. 2015 Feb 16;3:4. doi: 10.1186/s40462-015-0031-z (PMC4940950; doi:10.1186/s40462-015-0031-z)
Supplement: Additional file 1: — Prior and posterior distributions of the false heath fritillary. An Excel file. The medians (and 95% credibility intervals) of the posterior distributions for false heath fritillary males and females across the three study areas. RIPARIAN refers to the riparian population, REF1 and REF2 to the two reference populations and GEN to the generalised movement model (see “Methods”). The parameters k (dimensionless), D (m2 day−1), m (day−1 ), and p (dimensionless) refer to relative habitat preference, movement rate, mortality and capture probability, respectively. The Subscripts BH, HQM, LQM and R stand for breeding habitat, high-quality matrix, low-quality matrix and the river, respectively (see “Methods”). [file 40462_2015_31_MOESM1_ESM.xlsx]

## Sheet: Taul1
Parameter	Prior	REF1♂	REF1♀	REF2♂	REF2♀	RIPARIAN♂	RIPARIAN♀	GEN♂	GEN♀
kHQM	0.1	0.015	0.0083	0.043	0.037	0.29	0.13	0.017	0.0091
	(0.01-1)	(0.0038-0.044)	(0.0014-0.035)	(0.012-0.15)	(0.0071-0.16)	(0.017-3.5)	(0.012-1.2)	(0.0043-0.072)	(0.0015-0.048)
kLQM	0.01	0.0019	0.0016	0.0062	0.0015	0.0026	0.0026	0.0025	0.0013
	(0.0001-1)	(0.00041-0.0062)	(0.00024-0.0062)	(0.00097-0.048)	(0.00016-0.012)	(0.000046-0.16)	(0.000047-0.13)	(0.00049-0.017)	(0.00023-0.0077)
kR	0.01	NA	NA	NA	NA	0.0037	0.0013	0.0016	0.00094
	(0.0001-1)					(0.00026-0.053)	(0.000079-0.020)	(0.00044-0.006)	(0.0002-0.0047)
DBH	100000	120000	110000	5700	7200	38000	5600	100000	8600
	(104-106)	(14000-1200000)	(11000-1100000)	(1300-90000)	(1400-540000)	(4400-660000)	(1200-590000)	(7000-1400000)	(1200-820000)
DHQM	100000	71000	13000	170000	91000	94000	100000	72000	13000
	(104-106)	(24000-260000)	(2600-68000)	(16000-760000)	(8400-490000)	(9600-1100000)	(10000-1200000)	(20000-270000)	(2500-68000)
DLQM	100000	220000	130000	140000	210000	45000	40000	150000	97000
	(104-106)	(81000-930000)	(37000-700000)	(29000-680000)	(51000-1300000)	(5100-370000)	(4700­410000)	(32000-680000)	(20000­430000)
DR	100000	NA	NA	NA	NA	75000	59000	170000	84000
	(104-106)					(8000-740000)	(7200-510000)	(41000-790000)	(19000-390000)
m	0.1	0.13	0.092	0.19	0.12	0.2	0.16	0.14	0.1
	(0.05-0.2)	(0.11-0.15)	(0.071-0.12)	(0.12-0.27)	(0.066-0.21)	(0.11-0.32)	(0.085-0.26)	(0.12-0.17)	(0.077-0.13)
p	0.3	0.29	0.19	0.36	0.21	0.3	0.35	0.26	0.2
	(0.1-0.62	(0.24-0.34)	(0.15-0.24)	(0.26-0.52)	(0.14-0.31)	(0.16-0.53)	(0.21-0.59)	(0.22-0.3)	(0.16-0.24)
